# Supplementary material for: Follicular Thyroid Carcinoma Relapse Cases - Revisited by X-ray 3D Virtual Histology
Source: Endocr Pathol. 2025 Nov 24;36(1):46. doi: 10.1007/s12022-025-09891-y (PMC12641037; doi:10.1007/s12022-025-09891-y)
Supplement: Supplementary file 1 — Supplementary Material 1(XLSX 15.9 KB) [file 12022_2025_9891_MOESM1_ESM.xlsx]

## Sheet: Global Scans
Case	Sample ID	Tube	Tube voltage (kV)	Tube current (uA)	Tube power (W)	Detector	FPS	Number of Averages	Number of Projections	Scan time (hh:mm)	SOD (mm)	SDD (mm)	Magnification	Pixel size (µm)	Scan Date (dd/mm/yyyy)
R5	A,B	L10801	90	250	23	FP	11.5	50	2016	02:26:00	42.59	422.16	9.91	12.81	20/02/2023
R5	F,Q	L10801	90	250	23	FP	12	50	2016	02:19:00	59.57	412.21	6.92	18.35	2023-01-03
R5	N,E	L10801	90	250	23	FP	12	40	2016	01:51:00	72.44	412.21	5.69	22.32	2023-02-03
R5	C,U	L10801	60	340	20	FP	9.5	40	2016	02:21:00	50.35	353.36	7.02	18.1	21/07/2023
R5	G,D	L10801	90	250	23	FP	12	50	2016	02:19:00	55.02	412.21	7.49	16.95	2023-01-03
R5	H,I	L10801	90	250	23	FP	12	50	2016	02:19:00	67.96	412.21	6.07	20.94	28/02/2023
R5	L,K	L10801	90	250	23	FP	12	50	2016	02:19:00	63.08	412.21	6.53	19.43	28/02/2023
R5	M,O	L10801	90	250	23	FP	12	50	2016	02:19:00	67.96	412.21	6.07	20.94	28/02/2023
R5	R,U	L10801	90	250	23	FP	12	50	2016	02:19:00	55.02	412.21	7.49	16.95	2023-01-03
R1	2025-01-02	L10801	60	500	30	FP	7.5	50	1440	02:40:00	52.03	444.27	8.54	14.87	26/04/2024
R1	2025-03-04	L10801	60	500	30	FP	7.5	50	1440	02:40:00	48.62	444.27	9.14	13.9	25/04/2024
R1	2025-05-06	L10801	60	500	30	FP	7.5	50	1440	02:40:00	54.91	444.27	8.09	15.7	25/04/2024
R1	2025-07-08	L10801	60	500	30	FP	7.5	50	1440	02:40:00	54.91	444.27	8.09	15.7	25/04/2024
R1	2025-09-10	L10801	60	500	30	FP	7.5	50	1440	02:40:00	54.91	444.27	8.09	15.7	26/04/2024
R1	GeIn	L10801	60	500	30	FP	8.5	30	1440	01:24:00	35.3	446.45	12.65	10.04	26/04/2024
R4	A,GM	L10801	60	600	36	FP	7.4	50	1440	02:42:00	48	475.16	9.9	12.83	18/04/2024
R4	B,F	L10801	60	600	36	FP	7.4	50	1440	02:42:00	46.76	482.43	10.32	12.31	2024-10-04
R4	E,C	L10801	60	500	30	FP	7.5	50	1440	02:40:00	48.62	479.01	9.85	12.89	25/04/2024
R4	D	L10801	60	600	36	FP	7.4	50	1440	02:42:00	41.09	482.43	11.74	10.82	2024-10-04
R2	Mitte, rea unten	L10801	60	340	20	FP	9	90	1440	04:00:00	42.49	364.2	8.57	14.82	2024-01-10
R2	Rea oben	L10801	40	500	20	FP	4	50	1152	04:00:00	55.54	433.99	7.81	16.25	2024-02-10
R2	Unten, oben	L10801	60	340	20	FP	9	90	1440	04:00:00	36.43	364.2	10	12.7	2024-01-10
R3	RD, RC	L10801	70	350	25	FP	12.5	90	1440	02:52:00	48.47	373.99	7.72	16.46	16/01/2025
R3	A, RB	L10801	70	350	25	FP	12.5	90	1440	02:52:00	38.27	374	9.77	12.99	16/01/2025
	Median Values	230	60	350	24	FP	8.3	50	1440	02:40:00	52.24	412.28	7.98	15.93

## Sheet: Local Scans
Scan	Tube	Tube Voltage (kV)	Tube Current (µA)	Tube power (W)	Detector	Exposure time (s)	Number of Averages	Number of Projections	Scan time (hh:mm)	SOD (mm)	SDD (mm)	Magnification	Pixel size (µm)	Paganin filter Nyquist frequency	Date (dd/mm/yyyy)
Figure 1(c)	L10801	90	110	9.9	CCD	3	5	1568	06:32:00	66.57	400.04	6.01	3	0.1	29/05/2024
Figure 3(a)	L10801	90	150	14	CCD	2	10	1568	08:42:00	102.56	400.09	3.9	4.61	0.25	20/01/2025
Figure 3(c)	L10801	90	150	14	CCD	2	5	1568	04:21:00	108.89	400.08	3.67	4.9	0.16	20/01/2025
Figure 4(a)	L10801	90	110	9.9	CCD	3	6	1568	07:50:00	84.69	415.83	4.91	3.67	0.16	17/06/2024
